# Supplementary material for: Extracellular Acidosis Differentially Regulates Estrogen Receptor β-Dependent EMT Reprogramming in Female and Male Melanoma Cells
Source: Int J Mol Sci. 2022 Dec 6;23(23):15374. doi: 10.3390/ijms232315374 (PMC9736857; doi:10.3390/ijms232315374)
Supplement: Supplementary file 1 [file ijms-23-15374-s001.zip]

Archive with 1 entries (1 files):
- ijms-1971167-supplementary.pdf
